# Supplementary material for: α-Lipoic Acid Alleviates Non-Alcoholic Fatty Liver Disease by Elevating Chaperone-Mediated Autophagy and Increasing β-Oxidation via AMPK-TFEB Axis
Source: Nutrients. 2026 Jan 26;18(3):402. doi: 10.3390/nu18030402 (PMC12899322; doi:10.3390/nu18030402)
Supplement: Supplementary file 1 [file nutrients-18-00402-s001.zip]

Archive with 2 entries (2 files):
- supplement material-excel 1-raw data-BODIPY-TG-TC.xlsx
- Supplementary Information.pdf
