# Supplementary material for: α-Lipoic Acid Alleviates Non-Alcoholic Fatty Liver Disease by Elevating Chaperone-Mediated Autophagy and Increasing β-Oxidation via AMPK-TFEB Axis
Source: Nutrients. 2026 Jan 26;18(3):402. doi: 10.3390/nu18030402 (PMC12899322; doi:10.3390/nu18030402)
Supplement: Supplementary file 1 [file nutrients-18-00402-s001.zip › supplement material-excel 1-raw data-BODIPY-TG-TC.xlsx]

## Sheet: Sheet2
		Fig.2E-IntDen/Area(A.U.)	HGHF+siNC	HGHF+siTFEB	ALA+siNC	ALA+siTFEB
			1.0184	1.47034	0.786437	1.31435
			0.98524	1.48609	0.798455	1.32552
			0.996359	1.39027	0.785243	1.44128
		Fig.2F-TG	HGHF+siNC	HGHF+siTFEB	ALA+siNC	ALA+siTFEB
			1	1.03686	0.924945	1.04134
			1	1.03789	0.889591	1.03627
			1	1.04992	0.895201	1.03466
		Fig.2G-TC	HGHF+siNC	HGHF+siTFEB	ALA+siNC	ALA+siTFEB
			1	1.13637	0.832808	1.33925
			1	1.14483	0.819392	1.12653
			1	1.23632	0.783885	1.32774
	Fig.2E-IntDen/Area(A.U.)-raw data		HGHF+siNC	HGHF+siTFEB	ALA+siNC	ALA+siTFEB
			72.537	104.727	56.015	93.616
			70.175	105.849	56.871	94.412
			70.967	99.024	55.93	102.657
			HGHF+siNC	HGHF+siTFEB	ALA+siNC	ALA+siTFEB
	Fig.2F-TG-raw data	mmol/L	1.15812	1.21751	0.950249	1.00964
		g protein/L	2.4665	2.50081	2.18802	2.06492
		mmol/g protein	0.469538	0.486845	0.434297	0.488948
		normalization	1	1.03686	0.924945	1.04134
		mmol/L	1.39204	1.57417	1.44408	1.65223
		g protein/L	1.69639	1.84831	1.97822	1.94299
		mmol/g protein	0.820589	0.851682	0.729988	0.850355
		normalization	1	1.03789	0.889591	1.03627
		mmol/L	0.981408	0.830423	0.805258	1.04054
		g protein/L	3.52829	2.84353	3.23545	3.61416
		mmol/g protein	0.278154	0.29204	0.248886	0.287908
		normalization	1	1.04992	0.894777	1.03507
			HGHF+siNC	HGHF+siTFEB	ALA+siNC	ALA+siTFEB
	Fig.2G-TC-raw data	mmol/L	0.430164	0.578033	0.389836	0.645246
		g protein/L	1.79767	2.12574	1.9562	2.01345
		mmol/g protein	0.239289	0.271921	0.199282	0.320468
		normalization	1	1.13637	0.832808	1.33925
		mmol/L	0.353231	0.378462	0.277538	0.356511
		g protein/L	2.4549	2.2975	2.354	2.19862
		mmol/g protein	0.143888	0.164728	0.117901	0.162152
		normalization	1	1.14483	0.819392	1.12694
		mmol/L	0.22954	0.277864	0.162852	0.253702
		g protein/L	1.59574	1.56244	1.44439	1.32835
		mmol/g protein	0.143846	0.17784	0.112748	0.19099
		normalization	1	1.23632	0.783816	1.32774
